# Supplementary material for: A combination of plant-based compounds and extracts acts nematicidal and induces resistance against Meloidogyne incognita in tomato
Source: Front Plant Sci. 2024 Jul 4;15:1411825. doi: 10.3389/fpls.2024.1411825 (PMC11254767; doi:10.3389/fpls.2024.1411825)
Supplement: Supplementary file 2 [file DataSheet_2.xlsx]

## Sheet: DE_genes_tomato_NefastvsWater_0
baseMean	log2FoldChange	lfcSE	stat	pvalue	padj	GeneIDs
83.4363	1.06303	0.248353	4.28032	1.87e-05	0.00395151	Solyc01g006310.3
299.977	0.570731	0.170304	3.35125	0.000804478	0.0595541	Solyc01g006400.4
605.988	0.663571	0.147014	4.51365	6.37e-06	0.00187238	Solyc01g009430.3
643.689	-0.759214	0.157423	-4.82276	1.42e-06	0.000485363	Solyc01g010430.4
1037.96	0.588405	0.162664	3.6173	0.000297689	0.0306152	Solyc01g015080.3
104.167	-1.12263	0.222679	-5.04148	4.62e-07	0.000246419	Solyc01g057770.3
465.966	-0.809632	0.146019	-5.54469	2.94e-08	2.83e-05	Solyc01g065530.3
78.0841	-1.00316	0.277226	-3.61856	0.000296248	0.0306152	Solyc01g073890.3
56.0052	-1.67404	0.317121	-5.27886	1.3e-07	8.91e-05	Solyc01g079200.5
232.312	-1.09387	0.253314	-4.31824	1.57e-05	0.00343111	Solyc01g086650.3
51.4102	-1.00958	0.293348	-3.44157	0.00057834	0.048808	Solyc01g087590.3
693.899	0.63615	0.167809	3.79091	0.000150097	0.0187921	Solyc01g090120.3
57.1359	-1.04641	0.295156	-3.54528	0.000392202	0.0373968	Solyc01g091030.3
68.7419	-1.0666	0.309073	-3.45096	0.000558603	0.0475903	Solyc01g095140.5
3602.66	-0.503962	0.136705	-3.68649	0.000227365	0.0257764	Solyc01g095150.3
306.181	-1.13365	0.226845	-4.99747	5.81e-07	0.000257263	Solyc01g095320.4
278.682	-0.563964	0.168674	-3.34351	0.000827242	0.0601547	Solyc01g095460.3
802.499	-0.770347	0.188553	-4.08557	4.4e-05	0.00791331	Solyc01g095630.3
152.434	-0.803553	0.203361	-3.95135	7.77e-05	0.0109693	Solyc01g096050.4
215.947	0.631968	0.187636	3.36805	0.000757005	0.0573651	Solyc01g096320.3
716.413	0.671537	0.157831	4.25479	2.09e-05	0.00424319	Solyc01g096420.3
66.6219	-1.06084	0.303395	-3.49656	0.000471299	0.042228	Solyc01g098690.2
658.788	-0.690115	0.170254	-4.05344	5.05e-05	0.00862887	Solyc01g099370.3
9.00649	2.92117	0.92087	3.17219	0.00151295	0.0955415	Solyc01g101190.3
68.053	-1.08407	0.285759	-3.79365	0.00014845	0.0187921	Solyc01g102490.3
186.092	-0.933345	0.199412	-4.68049	2.86e-06	0.000915684	Solyc01g102840.3
51.5539	1.16264	0.310533	3.744	0.000181111	0.0210293	Solyc01g104780.3
211.354	0.829381	0.201343	4.11925	3.8e-05	0.00701648	Solyc01g104800.2
57.1731	1.5038	0.31124	4.83164	1.35e-06	0.000475532	Solyc01g104830.2
412.38	0.554492	0.170457	3.25298	0.00114202	0.0764781	Solyc01g105070.3
444.248	1.11609	0.1819	6.13571	8.48e-10	1.36e-06	Solyc01g105720.2
231.828	0.929243	0.172333	5.39214	6.96e-08	5.57e-05	Solyc01g106605.1
451.717	0.811748	0.236663	3.42998	0.00060363	0.0494255	Solyc01g106620.2
27.9136	-1.53283	0.421172	-3.63945	0.000273225	0.0297799	Solyc01g107190.3
100.739	-0.88997	0.22368	-3.97876	6.93e-05	0.0100135	Solyc01g107290.3
164.639	-0.721612	0.207781	-3.47295	0.000514777	0.0446492	Solyc01g107730.3
515.265	-2.04487	0.169694	-12.0503	1.93e-33	2.78e-29	Solyc01g108240.4
309.503	0.719401	0.162634	4.42343	9.71e-06	0.00257842	Solyc01g108320.3
458.768	0.868915	0.164098	5.29509	1.19e-07	8.56e-05	Solyc01g109090.2
581.924	-0.553983	0.146333	-3.78578	0.000153228	0.0188562	Solyc01g109250.3
747.174	-0.47114	0.131113	-3.59339	0.000326402	0.032512	Solyc01g110480.4
200.366	-0.694106	0.199763	-3.47464	0.000511534	0.0446492	Solyc01g111310.3
50.7875	-1.76133	0.338082	-5.20977	1.89e-07	0.000113429	Solyc01g111350.3
120.045	1.14264	0.233458	4.89442	9.86e-07	0.00037357	Solyc02g030480.4
332.727	0.604986	0.183519	3.29659	0.000978661	0.0674199	Solyc02g036350.3
48.5908	-2.09082	0.379641	-5.50737	3.64e-08	3.08e-05	Solyc02g062390.3
85.7568	-1.36827	0.320787	-4.26535	2e-05	0.00416477	Solyc02g062550.3
9.99395	-4.46131	1.01305	-4.40382	1.06e-05	0.00264036	Solyc02g064980.1
79.1775	0.933999	0.287621	3.24733	0.00116494	0.0772939	Solyc02g065190.3
43.7602	1.41907	0.390236	3.63645	0.000276424	0.0297799	Solyc02g067190.4
410.44	-0.510392	0.153127	-3.33314	0.000858726	0.0615121	Solyc02g069260.3
974.007	0.53944	0.153362	3.51743	0.000435744	0.0407393	Solyc02g069490.4
106.179	1.45286	0.278422	5.21819	1.81e-07	0.000113107	Solyc02g070080.5
807.917	0.529768	0.165659	3.19795	0.00138409	0.0882367	Solyc02g071470.5
277.057	-0.666969	0.180498	-3.69516	0.000219748	0.0251106	Solyc02g071780.3
816.502	-0.721492	0.212416	-3.39659	0.000682299	0.0536817	Solyc02g078040.3
54.188	1.17623	0.290336	4.05127	5.09e-05	0.00862887	Solyc02g078400.3
179.45	-0.869876	0.197283	-4.40928	1.04e-05	0.00261981	Solyc02g078480.3
2259.25	0.453299	0.143125	3.16715	0.00153941	0.0963674	Solyc02g083380.3
267.218	-1.21391	0.241099	-5.03492	4.78e-07	0.000246419	Solyc02g086300.4
2878.33	0.632252	0.14527	4.35224	1.35e-05	0.00318064	Solyc02g086880.4
143.668	0.826756	0.230834	3.58161	0.000341483	0.0336758	Solyc02g087070.4
124.424	-0.768068	0.211969	-3.6235	0.000290648	0.0303243	Solyc02g087210.3
144.242	-0.780811	0.225387	-3.46431	0.000531587	0.0458311	Solyc02g088630.4
237.39	-0.657872	0.190127	-3.46018	0.000539819	0.0462637	Solyc02g089640.3
497.494	-0.9793	0.164823	-5.94152	2.82e-09	3.7e-06	Solyc02g090360.3
50.5552	1.08008	0.335826	3.2162	0.001299	0.0842476	Solyc02g090450.3
150.329	0.829343	0.253353	3.27347	0.00106235	0.0721499	Solyc02g090470.4
21.8805	-2.73094	0.510377	-5.35084	8.75e-08	6.63e-05	Solyc02g090970.1
1018.13	0.589471	0.132487	4.44927	8.62e-06	0.00243253	Solyc02g092580.3
35.6855	1.1167	0.351444	3.17748	0.00148563	0.0942295	Solyc02g093740.3
81.3302	-0.99201	0.254148	-3.90328	9.49e-05	0.0126515	Solyc02g150146.1
13.4332	7.09282	2.09967	3.37807	0.00072996	0.0559694	Solyc03g020060.3
18.9726	4.36311	1.24416	3.50686	0.000453428	0.0420092	Solyc03g020070.5
46.7795	4.05019	1.09302	3.70549	0.000210982	0.0243017	Solyc03g020080.4
894.557	0.631625	0.16095	3.92436	8.7e-05	0.0120388	Solyc03g025720.3
54.0326	-1.00856	0.313491	-3.21719	0.00129451	0.0842476	Solyc03g031530.5
108.814	0.720208	0.222285	3.24001	0.00119524	0.0789405	Solyc03g043860.2
1494.98	-0.521107	0.127888	-4.07471	4.61e-05	0.00818926	Solyc03g080090.4
129.638	0.702964	0.215316	3.2648	0.0010954	0.0740448	Solyc03g080100.4
389.751	0.759636	0.178502	4.25561	2.08e-05	0.00424319	Solyc03g080150.3
243.28	-1.46055	0.168173	-8.68478	3.79e-18	1.09e-14	Solyc03g093080.3
75.2291	-0.997387	0.287181	-3.47302	0.000514631	0.0446492	Solyc03g095650.3
302.743	-0.775681	0.177215	-4.37707	1.2e-05	0.00293541	Solyc03g095770.3
101.667	0.815135	0.232942	3.49931	0.000466465	0.042228	Solyc03g096420.1
662.356	1.16985	0.154436	7.57498	3.59e-14	8.62e-11	Solyc03g096540.3
1849.87	0.679471	0.156727	4.33539	1.46e-05	0.00337898	Solyc03g096545.1
321.931	-1.59346	0.178109	-8.94653	3.67e-19	1.76e-15	Solyc03g097050.3
19.5966	-3.39473	0.603057	-5.6292	1.81e-08	2.01e-05	Solyc03g111300.1
131.397	-0.969378	0.276679	-3.50362	0.000458988	0.0420924	Solyc03g111710.3
121.84	-0.731088	0.228345	-3.20168	0.0013663	0.0882148	Solyc03g113520.3
745.033	-1.08835	0.215202	-5.05737	4.25e-07	0.000244811	Solyc03g116890.3
17.9306	-2.44277	0.621697	-3.9292	8.52e-05	0.011914	Solyc03g117260.2
93.1586	-1.81334	0.2926	-6.19734	5.74e-10	1.03e-06	Solyc03g117270.1
293.984	-0.997296	0.202328	-4.92911	8.26e-07	0.000321443	Solyc03g119250.5
462.314	-0.987386	0.210081	-4.70002	2.6e-06	0.000851247	Solyc03g122190.3
456.065	-0.761793	0.195151	-3.9036	9.48e-05	0.0126515	Solyc03g122340.3
128.643	0.94152	0.281373	3.34616	0.00081938	0.0598854	Solyc03g123390.4
201.68	-0.711111	0.210458	-3.37888	0.000727829	0.0559694	Solyc03g123620.4
389.841	-0.874339	0.240721	-3.63216	0.00028106	0.0297799	Solyc04g005040.1
63.1778	1.06932	0.297646	3.59258	0.000327423	0.032512	Solyc04g008470.3
285.203	0.798081	0.216857	3.68022	0.000233029	0.0262121	Solyc04g009780.1
37.8243	-1.64892	0.436069	-3.78134	0.000155987	0.019033	Solyc04g025750.3
938.059	-0.431895	0.127865	-3.37775	0.000730813	0.0559694	Solyc04g040210.5
16.4734	1.98202	0.589604	3.36161	0.0007749	0.0581094	Solyc04g071780.3
77.2397	-1.34612	0.267381	-5.03445	4.79e-07	0.000246419	Solyc04g072920.5
217.01	-0.914572	0.18371	-4.97834	6.41e-07	0.000257263	Solyc04g074290.3
37.6984	-1.26359	0.360832	-3.50189	0.000461975	0.0420982	Solyc04g076970.3
1130.84	1.0664	0.213034	5.00579	5.56e-07	0.000257263	Solyc04g078460.3
1368.64	0.502515	0.124648	4.03146	5.54e-05	0.00896725	Solyc04g078540.5
171.631	-0.767839	0.185589	-4.13731	3.51e-05	0.00665724	Solyc04g079120.3
135.609	-0.903205	0.226339	-3.9905	6.59e-05	0.00978667	Solyc04g079360.1
57.1169	-1.80859	0.360396	-5.01832	5.21e-07	0.000257263	Solyc04g079730.1
75.6726	1.26135	0.315052	4.00364	6.24e-05	0.00947858	Solyc04g079910.5
2359.98	0.409088	0.114551	3.57124	0.000355296	0.0346421	Solyc04g080960.4
208.444	-0.671001	0.195642	-3.42973	0.000604174	0.0494255	Solyc04g081230.3
539.453	-0.491963	0.148261	-3.31823	0.000905907	0.0627079	Solyc05g005870.3
134.358	1.01268	0.245739	4.12094	3.77e-05	0.00701648	Solyc05g007770.3
109.076	2.27279	0.256307	8.86745	7.48e-19	2.69e-15	Solyc05g008150.3
178.154	0.735252	0.207177	3.5489	0.000386837	0.0373635	Solyc05g009590.3
59.9437	-1.10725	0.307133	-3.60512	0.000312014	0.0314152	Solyc05g013410.3
10.0901	-2.69623	0.800902	-3.36649	0.000761327	0.0573905	Solyc05g015800.3
36.3408	1.44106	0.359592	4.00749	6.14e-05	0.00947858	Solyc05g015850.5
1155.25	-0.531315	0.15932	-3.3349	0.000853312	0.0615067	Solyc05g041910.3
3824.22	0.489841	0.113974	4.29785	1.72e-05	0.00370617	Solyc05g046010.4
2026.77	0.449057	0.11853	3.78854	0.000151536	0.0188088	Solyc05g050120.3
194.506	0.658987	0.193986	3.39709	0.000681057	0.0536817	Solyc05g051850.3
229.05	-0.920025	0.267563	-3.43854	0.000584855	0.0489578	Solyc05g053170.3
161.605	0.780101	0.200915	3.88274	0.000103285	0.0135581	Solyc05g054620.4
218.85	0.873899	0.175561	4.97776	6.43e-07	0.000257263	Solyc06g005070.4
668.274	-0.650072	0.160329	-4.0546	5.02e-05	0.00862887	Solyc06g005170.3
243.929	-1.16841	0.211222	-5.53167	3.17e-08	2.85e-05	Solyc06g005820.3
210.758	-0.6085	0.172262	-3.5324	0.000411804	0.0387526	Solyc06g019170.3
289.014	0.567652	0.162794	3.48693	0.000488601	0.043165	Solyc06g051360.3
522.402	0.65503	0.156592	4.18304	2.88e-05	0.00567315	Solyc06g051550.5
623.679	-0.675936	0.203694	-3.31839	0.000905385	0.0627079	Solyc06g053510.3
21.5075	1.85627	0.478441	3.87984	0.000104524	0.0135581	Solyc06g059880.3
93.1102	0.883838	0.271954	3.24995	0.00115425	0.0769394	Solyc06g059990.5
187.606	-0.966265	0.24103	-4.00889	6.1e-05	0.00947858	Solyc06g064550.3
130.308	-0.858441	0.258283	-3.32364	0.000888506	0.0627079	Solyc06g065820.3
1208.77	-0.654546	0.141148	-4.6373	3.53e-06	0.00108136	Solyc06g068520.3
146.29	1.08291	0.22808	4.74796	2.05e-06	0.000688032	Solyc06g072550.3
488.529	-0.962012	0.157234	-6.11833	9.46e-10	1.36e-06	Solyc06g073050.2
199.841	-0.827807	0.240575	-3.44095	0.000579676	0.048808	Solyc06g073570.5
537.443	-0.733939	0.176777	-4.15178	3.3e-05	0.00633319	Solyc06g074670.4
691.963	-0.660455	0.183089	-3.60728	0.000309421	0.0313735	Solyc06g076020.3
177.474	-1.17101	0.222888	-5.25379	1.49e-07	9.75e-05	Solyc06g076050.5
344.47	0.55082	0.165186	3.33455	0.000854378	0.0615067	Solyc06g076490.3
88.1025	-0.815458	0.239761	-3.40113	0.00067109	0.0536817	Solyc06g076850.3
458.122	-0.724889	0.20789	-3.48689	0.000488671	0.043165	Solyc06g082440.1
81.3845	-0.8489	0.25481	-3.33151	0.000863771	0.0615672	Solyc06g082780.5
797.046	-0.548801	0.140586	-3.90367	9.47e-05	0.0126515	Solyc06g083130.5
383.27	-0.709301	0.177301	-4.00054	6.32e-05	0.00947858	Solyc06g084170.3
2793.1	-0.572627	0.12379	-4.62579	3.73e-06	0.00111937	Solyc07g006280.3
106.438	-1.02397	0.307822	-3.32649	0.000879481	0.0623782	Solyc07g008240.3
136.407	-0.721518	0.225633	-3.19776	0.00138502	0.0882367	Solyc07g017600.3
634.927	-0.521044	0.146886	-3.54726	0.000389258	0.0373635	Solyc07g018010.3
309.624	-0.69972	0.175686	-3.98279	6.81e-05	0.0100066	Solyc07g032230.3
418.823	-0.550041	0.165679	-3.31991	0.000900459	0.0627079	Solyc07g042170.3
457.263	0.58591	0.184926	3.16834	0.0015331	0.0963674	Solyc07g045440.1
434.401	0.574972	0.169151	3.39915	0.000675945	0.0536817	Solyc07g047740.3
199.221	0.813402	0.201124	4.04428	5.25e-05	0.00875334	Solyc07g049460.3
544.654	0.724085	0.191968	3.7719	0.000162008	0.0191196	Solyc07g049550.3
177.632	-0.948546	0.214505	-4.42202	9.78e-06	0.00257842	Solyc07g049560.4
550.098	-0.779227	0.19432	-4.01003	6.07e-05	0.00947858	Solyc07g056000.2
87.4877	-0.905459	0.270563	-3.34657	0.000818178	0.0598854	Solyc07g056320.4
279.712	-0.691945	0.183328	-3.77436	0.000160417	0.0190882	Solyc07g062080.4
32.059	1.30237	0.399376	3.26102	0.00111012	0.0746894	Solyc07g063420.3
753.942	-0.689982	0.171514	-4.02288	5.75e-05	0.00919716	Solyc07g064160.3
176.059	-0.711644	0.19561	-3.63808	0.000274682	0.0297799	Solyc07g064820.1
641.957	-0.653421	0.164364	-3.97546	7.02e-05	0.0100135	Solyc08g005050.4
45.9903	-1.32639	0.314466	-4.21792	2.47e-05	0.00493073	Solyc08g005610.3
145.679	0.705417	0.223591	3.15495	0.00160527	0.0996238	Solyc08g006770.3
134.711	-1.58597	0.268454	-5.90778	3.47e-09	4.16e-06	Solyc08g007820.1
77.9373	-1.2769	0.336828	-3.79095	0.000150075	0.0187921	Solyc08g014330.3
107.202	-2.75235	0.307013	-8.96494	3.1e-19	1.76e-15	Solyc08g036640.3
70.5342	-1.22045	0.319996	-3.81394	0.000136768	0.017582	Solyc08g059710.4
1936.79	0.517101	0.152096	3.39984	0.000674263	0.0536817	Solyc08g065610.3
125.603	-0.978219	0.221294	-4.42045	9.85e-06	0.00257842	Solyc08g065670.4
121.487	1.12967	0.226301	4.99188	5.98e-07	0.000257263	Solyc08g074680.3
255.401	0.782155	0.180856	4.32474	1.53e-05	0.00343111	Solyc08g074682.1
56.1637	1.26055	0.306998	4.10606	4.02e-05	0.00733514	Solyc08g074683.1
272.868	-0.690776	0.176944	-3.90393	9.46e-05	0.0126515	Solyc08g077020.1
2126.62	0.648706	0.159472	4.06783	4.75e-05	0.00833218	Solyc08g078670.2
313.58	0.784553	0.213446	3.67565	0.000237248	0.0262761	Solyc08g078930.1
334.615	0.873175	0.240541	3.63005	0.000283362	0.0297799	Solyc08g079430.3
122.234	-1.12394	0.231854	-4.84764	1.25e-06	0.000449718	Solyc08g080290.5
199.599	0.691476	0.20834	3.31898	0.000903467	0.0627079	Solyc08g080630.4
260.95	0.905736	0.194662	4.65287	3.27e-06	0.00102462	Solyc08g080640.2
137.031	0.911456	0.229223	3.97629	7e-05	0.0100135	Solyc08g080660.1
132.219	1.10403	0.248801	4.43741	9.1e-06	0.00252097	Solyc08g080670.1
331.174	0.66969	0.160575	4.17057	3.04e-05	0.00591164	Solyc08g081010.3
118.676	-0.923574	0.269228	-3.43045	0.000602586	0.0494255	Solyc08g081610.4
241.213	0.69987	0.185293	3.77711	0.000158662	0.0190882	Solyc08g082990.3
210.759	-1.01091	0.20276	-4.98574	6.17e-07	0.000257263	Solyc09g007900.5
2562.03	0.636011	0.144211	4.41027	1.03e-05	0.00261981	Solyc09g008320.5
100.866	-0.840142	0.231374	-3.6311	0.000282219	0.0297799	Solyc09g011860.5
132.03	-0.698034	0.207866	-3.35809	0.000784822	0.0585486	Solyc09g064510.3
384.311	-0.753809	0.167749	-4.49368	7e-06	0.00201576	Solyc09g065120.4
230.476	0.883309	0.220741	4.00157	6.29e-05	0.00947858	Solyc09g072700.4
22720.1	-0.525635	0.140392	-3.74405	0.000181078	0.0210293	Solyc09g082280.3
98.326	-2.02046	0.270304	-7.47478	7.73e-14	1.59e-10	Solyc09g083360.3
116.963	-0.854459	0.239301	-3.57065	0.000356093	0.0346421	Solyc09g092470.2
397.964	0.702927	0.204762	3.4329	0.000597152	0.0494255	Solyc09g097960.3
228.806	-0.652195	0.192743	-3.38375	0.00071503	0.0556487	Solyc10g008280.3
466.525	-0.652654	0.193504	-3.37282	0.000744026	0.0566798	Solyc10g011740.3
47.2041	-1.87635	0.335278	-5.59639	2.19e-08	2.25e-05	Solyc10g018200.2
232.738	-0.941734	0.23296	-4.04247	5.29e-05	0.00875334	Solyc10g049630.2
14.7837	-1.97664	0.602688	-3.2797	0.00103916	0.0709092	Solyc10g050510.1
175.141	-0.918671	0.284286	-3.2315	0.00123142	0.080959	Solyc10g050890.2
111.933	0.954719	0.259727	3.67585	0.000237058	0.0262761	Solyc10g055820.3
652.839	0.749052	0.15043	4.9794	6.38e-07	0.000257263	Solyc10g076240.3
224.761	0.629616	0.1842	3.4181	0.000630593	0.0510072	Solyc10g076510.2
24.6523	-2.30267	0.533011	-4.32011	1.56e-05	0.00343111	Solyc10g078770.2
323.144	-0.68983	0.159668	-4.3204	1.56e-05	0.00343111	Solyc10g079620.2
934.526	-0.948413	0.194588	-4.87395	1.09e-06	0.000403833	Solyc10g081570.3
49.4308	-1.11887	0.333938	-3.35053	0.000806574	0.0595541	Solyc10g081575.1
474.036	0.458596	0.13969	3.28296	0.00102724	0.0704297	Solyc10g081730.2
80.4111	-0.868661	0.247775	-3.50584	0.000455162	0.0420092	Solyc10g085720.2
123.652	-0.6959	0.220219	-3.16004	0.00157746	0.0983213	Solyc11g006890.2
574.728	-0.673073	0.210316	-3.2003	0.00137284	0.0882367	Solyc11g013810.3
73.2081	1.05067	0.300532	3.49605	0.000472198	0.042228	Solyc12g005790.2
295.793	0.791954	0.233977	3.38475	0.000712425	0.0556487	Solyc12g006470.2
10.2851	2.86132	0.808395	3.5395	0.000400884	0.0379732	Solyc12g006570.2
126.277	0.742733	0.216729	3.42701	0.000610275	0.0496426	Solyc12g010130.1
212.678	0.609492	0.189286	3.21995	0.00128212	0.0839092	Solyc12g011030.3
1825.92	-0.452412	0.119863	-3.77442	0.00016038	0.0190882	Solyc12g015880.2
60.7243	-1.34995	0.309622	-4.36001	1.3e-05	0.00312086	Solyc12g017530.1
29.7795	-1.88768	0.467767	-4.03551	5.45e-05	0.00891441	Solyc12g044950.3
44.7903	1.43033	0.39358	3.63415	0.000278903	0.0297799	Solyc12g098260.1
28.9291	1.61821	0.416888	3.88165	0.000103749	0.0135581	Solyc12g098290.1
163.876	0.873464	0.241797	3.61239	0.000303392	0.0309804	Solyc12g100270.2
