# Supplementary material for: A combination of plant-based compounds and extracts acts nematicidal and induces resistance against Meloidogyne incognita in tomato
Source: Front Plant Sci. 2024 Jul 4;15:1411825. doi: 10.3389/fpls.2024.1411825 (PMC11254767; doi:10.3389/fpls.2024.1411825)
Supplement: Supplementary file 3 [file DataSheet_3.xlsx]

## Sheet: Amounts of product X
	w%	g/100 g
0.2	v%	0.2 ml/100 ml
	1.02	g/ml	Density product X
	2	ml product X/ l H2O
Active ingredient	Weight %	g compound/ g product X	mg/l
Garlic extract	3.1	0.031	63.24
Chitosan	2.3	0.023	46.92
Geraniol	22.1	0.221	450.84
Salicylic acid	1	0.01	20.4
Ascorbic acid	3.1	0.031	63.24
Rosemary extract	1.4	0.014	28.56
Oil mixture	20.5	0.205	418.2
Linseed oil	10.3	0.021115	43.0746
Sunflower oil	67.1	0.137555	280.612
Olive oil	22.6	0.04633	94.5132

## Sheet: Amounts of references
		Geraniol				Water
		Molecular weight		Density		Molecular weight		Density
		154.25	g/mol	889	kg/m^3	18.0153	g/mol	998	kg/m^3
				889	g/l			998	g/l
Geraniol		Reported concentration			Remarks
Reference	Title	Amount	Unit	Concentration (mg/l)
24	Nematicidal Activity of Monoterpenoid Compounds against Economically Important Nematodes in Agriculture	250	µg/ml	250
25	Nematicidal activity of monoterpenoids against the root-knot nematode Meloidogyne incognita	500	mg/l	500
		100	mg/kg substrate	1996	3	kg substrate
		250	mg/kg substrate	4990	5	w%	water in substrate
					150	g	water in 3 kg substrate
					0.150301	l	water in 3 kg substrate
26	Effect of geraniol, a plant-based alcohol monoterpene oil, against Meloidogyne javanica	500	ppm	499	Experiment was done in water
27	Effects of four terpenes on the mortality of Ditylenchus dipsaci (Kühn) Filipjev	2000	µl/l	1778
Garlic extract
28	Nematicidal Activity of a Garlic Extract Formulation against the Grapevine Nematode Xiphinema index	0.5	ml/l	390	Solutions of NEMguard --> density			0.78	g/cm^3
								0.78	kg/dm^3
								780	g/l
29	Management of Tomato Root-knot Nematode Meloidogyne incognita by Plant Extracts and Essential Oils	10	g fresh leaves/ 100 ml distilled water	Not possible to calculate with information in paper				Extract was filtered --> concentration that was used, no mention of fresh or dry weight of extract.
31	A study of the nematicidal activity of allicin—an active principle in garlic, Allium sativum L., against root-knot nematode, Meloidogyne incognita (Kofoid and White, 1919) Chitwood, 1949	12.5	ppm	12.5
Rosemary extract
32	Essential oil of Rosmarinus officinalis in the control of Meloidogyne javanica and Pratylenchus brachyurus in soybean	3	%	27240	In text % = v% - based on M&M section
					Online density of rosemary essential oil:				0.908	g/ml
					https://www.sigmaaldrich.com/BE/en/product/aldrich/w299200
33	Thyme and rosemary essential oils as an alternative control of plant-parasitic nematodes.	1.5	v%	6.81	0.015	ml/ml
					0.03	ml EO	0.004	l	total amount of tested solution
SA
34	Effects of plant phenylpropanoid pathway products and selected terpenoids and alkaloids on the behaviour of the plant-parasitic nematodes Radopholus similis, Pratylenchus penetrans and Meloidogyne incognita	46	µg/ml	46
Oils
38	Controlling of Meloidgyne incognita (Tylenchida Heteroderidae) using nematicides, Linum usitatissimum extract and certain organic acids on four peppers cultivars under greenhouse conditions	1	ml/l	930	Linseed oil	density	0.93	g/ml	https://www.sigmaaldrich.com/BE/en/product/aldrich/430021
39	Use of some emulsified plant seed oils as a safe alternative for the management of Meloidogyne incognita infecting tomato	0.6	ml/kg substrate	Not specified how much water was used to dilute the solution, cannot be calculated.
PA
46	The phenylpropanoid pathway inhibitor piperonylic acid induces broad‐spectrum pest and disease resistance in plants	0.3	mM	49.839	MW piperonylic acid
					166.13	g/mol
